# Supplementary material for: The polarization of politics and public opinion and their effects on racial inequality in COVID mortality
Source: PLoS One. 2022 Sep 15;17(9):e0274580. doi: 10.1371/journal.pone.0274580 (PMC9477310; doi:10.1371/journal.pone.0274580)
Supplement: S1 Text — (Txt) [file pone.0274580.s001.txt]

Information summarizing data sources, further patterns in the independent and dependent variables, and robustness checks on the main model can be found in the Supplementary Information file, as well as on the OSF repository: https://osf.io/7yrkf/.
